# Supplementary material for: PERK/eIF2α signaling inhibits HIF-induced gene expression during the unfolded protein response via YB1-dependent regulation of HIF1α translation
Source: Nucleic Acids Res. 2018 Feb 26;46(8):3878–90. doi: 10.1093/nar/gky127 (PMC5934640; doi:10.1093/nar/gky127)
Supplement: Supplementary Data [file gky127_supp.zip]

Archive with 2 entries (2 files):
- nar-03322-v-2017 -File011.docx
- nar-03322-v-2017 -File012.pptx
